# Supplementary material for: Maximum Tolerated Dose and Anti-Tumor Activity of Intraperitoneal Cantrixil (TRX-E-002-1) in Patients with Persistent or Recurrent Ovarian Cancer, Fallopian Tube Cancer, or Primary Peritoneal Cancer: Phase I Study Results
Source: Cancers (Basel). 2021 Jun 26;13(13):3196. doi: 10.3390/cancers13133196 (PMC8268018; doi:10.3390/cancers13133196)
Supplement: Supplementary file 1 [file cancers-13-03196-s001.zip]

Archive with 1 entries (1 files):
- cancers-1261175-supplementary.pdf
